# Supplementary material for: Selective Arcing Electrostatically Eradicates Rice Weevils in Rice Grains
Source: Insects. 2021 Jun 4;12(6):522. doi: 10.3390/insects12060522 (PMC8228487; doi:10.3390/insects12060522)
Supplement: Supplementary file 1 [file insects-12-00522-s001.zip]

Archive with 4 entries (4 files):
- Video S1.mp4
- Video S2.mp4
- Video S3.mp4
- Table S1.pdf
